# Supplementary material for: Correcting visual acuity beyond 20/20 improves contour element detection and integration: A cautionary tale for studies of special populations
Source: PLoS One. 2024 Sep 26;19(9):e0310678. doi: 10.1371/journal.pone.0310678 (PMC11426532; doi:10.1371/journal.pone.0310678)
Supplement: S1 Table — This table provides means and 95% confidence intervals that were used to generate Figs 1B, 2B, and 2D. (XLSX) [file pone.0310678.s003.xlsx]

## Sheet: Sheet1
Figure 1	Mean-20/20	95% CI: 20/20	Mean: Corrected	95% CI: Corrected
low SF	230.976	20.8504	238.209	26.956
high SF	133.363	43.9218	239.744	21.8916
Figure 2
Orthogonal, low SF	0.890714	0.135548	0.505	0.120297
Collinear, low SF	0.732857	0.135548	0.449286	0.144995
Orthogonal, high SF	1.64	0.10856	1.215	0.177011
Collinear, high SF	1.53143	0.140723	1.03	0.177011
